# Supplementary material for: Niche Differentiation of Aerobic and Anaerobic Ammonia Oxidizers in a High Latitude Deep Oxygen Minimum Zone
Source: Front Microbiol. 2019 Sep 13;10:2141. doi: 10.3389/fmicb.2019.02141 (PMC6753893; doi:10.3389/fmicb.2019.02141)
Supplement: Dataset S1 — Average gene abundances and standard deviation determined by q-PCR. [file Table_6.XLSX]

## Sheet: Sheet1
Dataset S1. Average gene abundances and standard deviation determined by q-PCR.
SAMPLE NAME	Station	DEPTH (m)	Bacterial recA (mL-1)	std	Archaeal 16S rRNA (mL-1)	std	Anammox 16S rRNA (L-1)	std	HAC-amoA (mL-1)	std	LAC-amoA (mL-1)	std	Archaeal nirK-a (mL-1)	std	Archaeal nirK-b (mL-1)	std	Bacterial nirK (mL-1)	std
A1/2	12	5			1.03	0.160702							1.24	0.749533			0.03885	0.0189709
A2/2	12	50			2.344	0.99275							0.0694667	0.0181564
A3/2	12	1000			4940.74	884.526			74.4444	15.0012	1868.89	186.23	0.48	0.292271	505.333	88.5739	0.200431	0.243252
A4/2	12	2000			8696.3	834.246			1.32889	0.351982	104.556	99.1521	0.034	0.0153992	50.2222	17.2405	0.00482963	0.00232903
A5/2	12	3000			6859.26	188.998			667.407	56.4957	2659.26	200.411	21.2222	7.54983	1218.52	35.7172	0.564444	0.265116
A6/2	12	3600			8540.74	429.949			1875.56	248.144	1881.48	393.586	5.53333	1.35136	728.889	104.515	0.347407	0.0533488
B1/2	10	5	66500	6062.18	8.55	1.85809							0.092	0.0622254			8.25e-05	0
B2/2	10	50			1.376	0.292055							0.09				0.0001782	0.000158675
B3/2	10	1000	7392.59	724.299	3933.33	218.864			46.7778	2.04275	751.111	113.028	0.094	0.0351132	156.333	38.8123	0.00253778	0.00134507
B4/2	10	2000	3303.7	434.519	4896.3	613.564	14.7556	0	13.0667	3.70812	752.593	179.524	2.18889	0.538397	568.148	54.1755	0.00567867	0.00790263
B5/2	10	3000	1122.22	345.69	1456.3	417.188			45.2593	7.67337	1219.26	384.838	13.5333	4.86393	311.852	45.5601	0.397037	0.133746
B6/2	10	4000	5992.59	211.209	3392.59	188.998			491.111	16.7774	2184.44	574.602	220.963	90.8306	940.741	21.5834	1.19111	0.200456
C1/2	1	5	75333.3	15074.9	62.6667	20.3738	9.42667	3.90323			86.2	0.848528	4.20933	1.05477	524	34.641	0.0163333	0.00953531
C2/2	1	50	62888.9	4781.65	123.556	2.91442			4896.3	206.479	59.1852	10.324	385	436.049	796	24.98	0.0611111	0.0183195
C3/2	1	1000	6940.74	2017.37	11785.2	247.789			249.704	46.1347	6888.89	1152.35	15.2	6.30003	2577.78	155.556	0.0421481	0.0178697
C4/2	1	2000	11385.2	1855.83	11844.4	115.47			772.593	13.3949	6674.07	1211.13	46.5185	18.7437	3488.89	80.1234	0.152222	0.0550371
C5/2	1	3000	4940.74	355.787	6200	342.107			228.593	25.2252	3844.44	411.561	57	7.38534	1468.15	17.261	0.29763	0.235119
C6/2	1	3800	10163	2064.91	4777.78	327.354			1809.63	146.689	5059.26	1378.02	884.444	366.653	1765.19	41.7123	2.10889	0.278648
D1/2	2	5	78000	17691.8	1.2115	1.02512							3.80833	0.598108			0.303167	0.19714
D2/2	2	50	90000	10097.5	330.476	23.7905			2687.62	112.171	251.81	13.4296	333.333	55.2791	911.429	56.2792	5.09524	0.63396
D3/2	2	1000	8518.52	247.789	13103.7	390.209			334.815	6.415	5659.26	1161.59	15.437	3.53357	3155.56	211.986	0.756296	0.183819
D4/2	2	2000	5355.56	640.602	10163	1163.72			108.444	22.7156	6096.3	730.409	13.363	1.57908	2829.63	78.0419	0.66963	0.167425
D5/2	2	3000	5762.96	538.096	8888.89	373.836			714.074	4.62592	4444.44	772.682	208.37	12.2974	2800	138.778	1.89333	0.224301
D6/2	2	3600	5851.85	1442.96	4562.96	188.998			1377.04	86.6477	2977.78	663.697	836.296	87.2157	1393.33	96.2507	7.39259	0.994884
E1/2	3	5	202333	7505.55	113.467	23.4916			62.55	13.5057	72.3	27.1529	17.7	6.94766	1345	247.487	0.611	0.201547
E2/2	3	50	116190	6977.12	456.19	18.1453	13.753	34.4571	40095.2	3055.05	43.619	4.6188	7904.76	1803.02	747.619	182.708	1.36667	0.0971989
E3/2	3	1000	9044.44	582.46	8340.74	111.849	57.3017	6.7568	1134.07	30.6581	5800	2922.29	113.259	11.2268	2696.3	142.869	0.4	0.140053
E4/3	3	2000	6866.67	701.673	7681.48	612.759	9.15358	20.8989	328.148	22.48	3122.22	581.399	34.3704	1.00206	1425.19	139.918	0.62	0.0584153
E5/3	3	3000	9170.37	434.519	9555.56	155.556	18.3017	35.8267	1208.89	55.6887	6837.04	1242.13	288.148	58.0053	3255.56	78.5674	1.65704	0.40716
E6/3	3	3600	10426.7	750.822	4760	471.593	32.1431	0	2213.33	169.768	3984	826.637	877.333	112.594	1096	616.597	5.05333	0.800333
F1/2	4	5	293667	33620.4	10.185	3.11934			543.333	116.144	25.3	7.07107	35.0333	7.65593	361	89.0955	0.557667	0.0791223
F2/3	4	50	86800	2884.44	930.667	152.018	21.3431	0	122800	1833.03	77.4	24.0416	18653.3	1771.48	254.4	3.81576	2.59067	0.235094
F3/3	4	180	95733.3	10809.9	26560	2113.95	1783.97	739.008	217200	7969.94	17420	1499.07	27773.3	427.707	7920	366.606	1.80133	0.15504
G1/2	5	5	135500	5507.57	392.667	56.5361			13673.3	6289.37	199.333	35.2751	227.333	1.1547	1128.5	426.385	1.70333	0.618574
G2/2	5	50			440	45.9814	28.9422	0	141143	37754.3	110.952	4.16333	4695.24	263.932	204.476	12.3101	0.552381	0.123101
G3/2	5	1000	8866.67	138.778	10874.1	482.961	6.28837	0	1848.15	38.2541	13274.1	1205.41	35.5556	1.01835	5837.04	201.639	0.461481	0.149507
G4/2	5	2000	6607.41	359.927	5251.85	1008.69	27.2513	0	846.667	108.389	4177.78	633.626	36.8889	4.22222	2859.26	71.4345	0.134	0.04292
G5/2	5	3000	5385.19	160.76	3600	603.42			1813.33	471.593	5214.81	403.279	135.481	16.5049	2896.3	205.28	0.648889	0.252582
G6/2	5	5000	3577.78	31.427	1533.33	159.366	9.32541	0	710.37	220.239	1855.56	47.2973	412.593	41.1161	985.185	87.3572	3.71111	0.649026
H1/2	6	5	74266.7	5675.68	133.733	14.518			249.333	80.3635	127.333	4.60145	14.24	2.66923	736	16.9706	0.602667	0.190592
H2/2	6	50	112963	3700.74	885.926	72.77	6.65874	0	246815	71651.2	86.6667	2.19989	11940.7	1416.37	663.704	23.5528	0.678519	0.240425
H3/2	6	1000	9362.96	449.05	6859.26	373.395	8.14022	0	777.037	266.864	5340.74	420.073	36.8148	8.20218	4933.33	80.1234	0.526963	0.463184
H4/2	6	2000	3348.15	130.21	2731.85	742.24			126.667	35.0752	1364.44	157.965	10.8222	2.00456	1812.59	104.002	0.0127233	0.017519
H5/2	6	3000	3481.48	223.699	2164.44	535.403	12.5106	0	167.63	51.7049	1537.78	116.28	60.2963	7.11227	1377.78	252.464	0.306444	0.269462
H6/2	6	4200	4474.07	12.83	2377.78	480.74	19.955	9.27096	326.667	65.9966	2711.11	44.4444	310.37	89.3414	1617.78	148.922	3.40741	0.409958
I1/2	7	5	87133.3	4724.76	441	234.103			242.667	66.1614	730.667	66.1539	29.1333	9.18386	349.5	17.6777	0.590333	0.228321
I2/2	7	50	76333.3	6714.41	183.667	44.9231			49650	494.975	67.6667	11.8779	2288.33	114.054	189.333	72.5712	0.170333	0.0860615
I3/2	7	1000	8762.96	928.648	9629.63	858.461			612.593	348.7	9770.37	638.414	22.4667	5.38984	3377.78	547.497	0.299185	0.254915
I4/2	7	2000	6518.52	476.786	7533.33	1290.1			81.4444	17.7562	6451.85	441.285	8.22963	5.1148	2710.37	557.952	0.285926	0.017962
I5/2	7	3000	2304.44	243.503	1622.22	224.18			81.4815	30.7417	1373.33	326.621	17.6074	2.7722	764.444	168.494	0.177222	0.041955
I6/2	7	4500	3785.19	320.75	1567.41	211.501	6.03652	0	384	333.754	1638.52	263.84	310.37	76.1523	1260	157.496	1.67259	0.259785
J1/2	8	5	431667	65033.3	54.3	2.02237	34.6667	0	144	17.088	121	14	52.8667	2.44199	6553.33	1088.32	32.5667	1.04083
J2/2	8	50	189867	12663.9	237.467	9.6111			50666.7	4406.06	37.4267	8.61759	5760	461.303	1856	128.312	9.64	1.74034
J3/2	8	1000	23781	2953.29	14352.4	455.652			3094.29	530.052	14266.7	1059.2	293.81	15.6709	6571.43	542.857	2.49048	0.137747
J4/2	8	2000	4800	167.774	4629.63	46.2592	7.62963	0	169.037	25.8431	5392.59	678.536	29.8519	1.6679	2156.3	330.673	5.85185	0.972291
J5/2	8	3000	9200	1025.12	8903.7	252.722	18.4444	0	599.259	132.857	7088.89	484.322	50.1481	4.12959	3607.41	319.207	1.92148	0.303367
J6/2	8	5100	8081.48	1299.64	7318.52	281.384	8.88889	0	546.667	13.5173	8903.7	1000.33	777.037	44.1285	4066.67	256.279	27.4815	0.33945
K1/2	9	5	2.99007e+06	11316.1	26.0267	3.58158			51.2	7.00857	69.2	9.6	11.12	0.735391	2952	387.567	9.70667	3.23984
K2/2	9	50	262400	14516.2	37.5067	1.48665	47.9333	115.683	9720	1940.31	29.4133	3.95501	792	31.749	3588	588.653	15.5333	7.37752
K3/2	9	1000	15977.8	582.883	11785.2	289.174	10.8148	0	562.222	26.943	9233.33	1092.04	19.9333	0.657718	4792.59	644.955	2.73111	2.50609
K4/2	9	2000	17429.6	3346.96	10800	790.999	11.3333	0	144.074	13.9865	7348.15	875.548	9.23704	0.163803	4222.22	270.345	4.82222	1.25452
K5/2	9	3000	7525.93	780.735	4903.7	295.926	14.8148	0	255.556	10.1835	5066.67	579.058	69.037	2.35528	2548.15	163.803	6.99259	2.5948
K6/2	9	4200	14155.6	1061.33	7562.96	388.942			2285.19	116.711	8577.78	94.2809	1169.63	39.773	4481.48	571.043	29.7037	4.4905
L1/2	11	5	613667	83990.1	357.333	61.3297			302.667	57.5007	1270	130	114.333	11.0151	7866.67	2107.71	14.3933	4.56773
L2/2	11	50	79866.7	3401.96	46.7067	9.30689			19893.3	1370.74	73.2	6.15792	954.667	193.343	468	64.3739	1.2096	1.02718
L3/2	11	1000	12160	1074.06	11520	40	59.8	93.6209			11546.7	2665.73	64.6667	1.51438	4340	850.176	2.096	0.284563
L4/2	11	2000	7933.33	1080.99	7600	1063.08	20	0	114	15.7429	9266.67	349.476	4.66933	1.49603	3549.33	57.4572	2.324	0.786303
L5/2	11	3000	4746.67	528.141	6306.67	650.333	14.1333	0	734.667	192.014	7680	772.528	146.8	13.1697	3145.33	140.873	6.74667	2.09278
L6/2	11	3800			8746.67	100.664	15.7333	0	12700	424.264	11253.3	1180.06	1992	208.115	4946.67	323.316	21.4267	3.83089
